# Supplementary material for: A robust index for metal artifact quantification in computed tomography
Source: J Appl Clin Med Phys. 2024 Jun 25;25(8):e14453. doi: 10.1002/acm2.14453 (PMC11302826; doi:10.1002/acm2.14453)
Supplement: Supplementary file 1 — Supporting Information [file ACM2-25-e14453-s001.zip]

Archive with 4 entries (4 files):
- acm214453-sup-0001-SuppMat.doc
- acm214453-sup-0002-data.csv
- acm214453-sup-0003-data.m
- acm214453-sup-0004-data.py
