# Supplementary material for: A robust index for metal artifact quantification in computed tomography
Source: J Appl Clin Med Phys. 2024 Jun 25;25(8):e14453. doi: 10.1002/acm2.14453 (PMC11302826; doi:10.1002/acm2.14453)
Supplement: Supplementary file 1 — Supporting Information [file ACM2-25-e14453-s001.zip › acm214453-sup-0002-data.csv]

X	Y	Value
205	120	51
206	120	93
207	120	142
208	120	102
209	120	123
210	120	114
211	120	84
212	120	38
213	120	74
214	120	94
215	120	97
216	120	84
217	120	99
218	120	119
219	120	155
220	120	100
221	120	99
222	120	117
223	120	100
224	120	51
225	120	42
226	120	33
227	120	33
228	120	45
229	120	69
230	120	100
231	120	93
232	120	43
233	120	18
234	120	-11
235	120	15
236	120	9
237	120	37
205	121	125
206	121	112
207	121	161
208	121	116
209	121	93
210	121	88
211	121	83
212	121	79
213	121	101
214	121	85
215	121	92
216	121	100
217	121	153
218	121	91
219	121	78
220	121	79
221	121	64
222	121	27
223	121	33
224	121	56
225	121	91
226	121	108
227	121	117
228	121	129
229	121	58
230	121	40
231	121	22
232	121	41
233	121	85
234	121	107
235	121	90
236	121	62
237	121	57
205	122	122
206	122	128
207	122	67
208	122	75
209	122	77
210	122	28
211	122	69
212	122	107
213	122	107
214	122	104
215	122	117
216	122	130
217	122	84
218	122	97
219	122	76
220	122	59
221	122	38
222	122	86
223	122	101
224	122	92
225	122	60
226	122	86
227	122	60
228	122	83
229	122	93
230	122	142
231	122	142
232	122	146
233	122	98
234	122	93
235	122	152
236	122	153
237	122	137
205	123	108
206	123	129
207	123	103
208	123	104
209	123	67
210	123	85
211	123	150
212	123	84
213	123	61
214	123	117
215	123	106
216	123	96
217	123	57
218	123	56
219	123	53
220	123	83
221	123	78
222	123	83
223	123	79
224	123	74
225	123	80
226	123	118
227	123	122
228	123	161
229	123	141
230	123	169
231	123	174
232	123	203
233	123	250
234	123	239
235	123	203
236	123	230
237	123	226
205	124	152
206	124	153
207	124	159
208	124	134
209	124	150
210	124	158
211	124	129
212	124	120
213	124	143
214	124	105
215	124	47
216	124	57
217	124	69
218	124	115
219	124	105
220	124	94
221	124	120
222	124	133
223	124	158
224	124	164
225	124	189
226	124	202
227	124	182
228	124	205
229	124	225
230	124	264
231	124	250
232	124	237
233	124	246
234	124	261
235	124	248
236	124	287
237	124	289
205	125	314
206	125	268
207	125	270
208	125	245
209	125	260
210	125	216
211	125	214
212	125	233
213	125	178
214	125	177
215	125	174
216	125	186
217	125	193
218	125	165
219	125	201
220	125	203
221	125	249
222	125	260
223	125	272
224	125	259
225	125	300
226	125	318
227	125	357
228	125	339
229	125	361
230	125	331
231	125	344
232	125	370
233	125	391
234	125	379
235	125	379
236	125	401
237	125	431
205	126	599
206	126	419
207	126	426
208	126	461
209	126	443
210	126	439
211	126	408
212	126	367
213	126	356
214	126	332
215	126	291
216	126	319
217	126	316
218	126	311
219	126	325
220	126	314
221	126	322
222	126	321
223	126	356
224	126	378
225	126	379
226	126	365
227	126	398
228	126	377
229	126	395
230	126	388
231	126	407
232	126	386
233	126	359
234	126	323
235	126	338
236	126	259
237	126	146
205	127	423
206	127	423
207	127	375
208	127	370
209	127	393
210	127	379
211	127	324
212	127	307
213	127	301
214	127	300
215	127	318
216	127	343
217	127	343
218	127	323
219	127	321
220	127	362
221	127	313
222	127	318
223	127	320
224	127	301
225	127	269
226	127	235
227	127	232
228	127	180
229	127	125
230	127	106
231	127	59
232	127	-14
233	127	-72
234	127	-179
235	127	-238
236	127	-267
237	127	-281
205	128	-60
206	128	-17
207	128	-43
208	128	10
209	128	60
210	128	66
211	128	98
212	128	145
213	128	169
214	128	198
215	128	178
216	128	163
217	128	200
218	128	173
219	128	139
220	128	139
221	128	77
222	128	52
223	128	23
224	128	-6
225	128	-35
226	128	-70
227	128	-71
228	128	-140
229	128	-204
230	128	-245
231	128	-275
232	128	-333
233	128	-344
234	128	-317
235	128	-302
236	128	-335
237	128	-301
205	129	-229
206	129	-210
207	129	-240
208	129	-330
209	129	-310
210	129	-305
211	129	-320
212	129	-302
213	129	-285
214	129	-279
215	129	-277
216	129	-263
217	129	-250
218	129	-275
219	129	-243
220	129	-252
221	129	-278
222	129	-314
223	129	-345
224	129	-403
225	129	-449
226	129	-498
227	129	-512
228	129	-533
229	129	-517
230	129	-494
231	129	-510
232	129	-470
233	129	-454
234	129	-447
235	129	-412
236	129	-374
237	129	-267
205	130	-228
206	130	-241
207	130	-295
208	130	-401
209	130	-395
210	130	-358
211	130	-391
212	130	-407
213	130	-434
214	130	-491
215	130	-486
216	130	-528
217	130	-547
218	130	-553
219	130	-628
220	130	-661
221	130	-682
222	130	-714
223	130	-705
224	130	-683
225	130	-683
226	130	-665
227	130	-636
228	130	-616
229	130	-605
230	130	-580
231	130	-561
232	130	-484
233	130	-445
234	130	-393
235	130	-364
236	130	-340
237	130	-290
205	131	-297
206	131	-353
207	131	-341
208	131	-372
209	131	-344
210	131	-365
211	131	-422
212	131	-498
213	131	-536
214	131	-611
215	131	-643
216	131	-702
217	131	-712
218	131	-752
219	131	-796
220	131	-787
221	131	-822
222	131	-806
223	131	-786
224	131	-777
225	131	-786
226	131	-744
227	131	-695
228	131	-662
229	131	-660
230	131	-591
231	131	-562
232	131	-536
233	131	-529
234	131	-468
235	131	-398
236	131	-347
237	131	-254
205	132	-420
206	132	-434
207	132	-415
208	132	-449
209	132	-463
210	132	-478
211	132	-470
212	132	-509
213	132	-551
214	132	-611
215	132	-616
216	132	-642
217	132	-643
218	132	-684
219	132	-651
220	132	-661
221	132	-659
222	132	-612
223	132	-592
224	132	-575
225	132	-578
226	132	-549
227	132	-542
228	132	-491
229	132	-513
230	132	-478
231	132	-472
232	132	-486
233	132	-451
234	132	-421
235	132	-377
236	132	-362
237	132	-328
205	133	-469
206	133	-490
207	133	-548
208	133	-588
209	133	-546
210	133	-538
211	133	-517
212	133	-512
213	133	-477
214	133	-456
215	133	-420
216	133	-371
217	133	-322
218	133	-290
219	133	-254
220	133	-251
221	133	-228
222	133	-228
223	133	-242
224	133	-244
225	133	-231
226	133	-237
227	133	-270
228	133	-258
229	133	-315
230	133	-310
231	133	-338
232	133	-338
233	133	-360
234	133	-360
235	133	-323
236	133	-331
237	133	-307
205	134	-571
206	134	-589
207	134	-571
208	134	-615
209	134	-522
210	134	-446
211	134	-363
212	134	-302
213	134	-229
214	134	-123
215	134	-74
216	134	3
217	134	29
218	134	31
219	134	30
220	134	57
221	134	87
222	134	103
223	134	141
224	134	150
225	134	176
226	134	166
227	134	150
228	134	134
229	134	134
230	134	141
231	134	140
232	134	111
233	134	105
234	134	101
235	134	62
236	134	-2
237	134	-59
205	135	-305
206	135	-252
207	135	-198
208	135	-132
209	135	-78
210	135	-34
211	135	67
212	135	91
213	135	129
214	135	125
215	135	128
216	135	142
217	135	166
218	135	228
219	135	281
220	135	296
221	135	313
222	135	322
223	135	299
224	135	294
225	135	270
226	135	300
227	135	290
228	135	330
229	135	374
230	135	389
231	135	399
232	135	453
233	135	484
234	135	462
235	135	458
236	135	501
237	135	509
205	136	120
206	136	136
207	136	139
208	136	188
209	136	203
210	136	193
211	136	172
212	136	144
213	136	211
214	136	259
215	136	291
216	136	273
217	136	235
218	136	220
219	136	215
220	136	195
221	136	183
222	136	240
223	136	261
224	136	318
225	136	316
226	136	344
227	136	354
228	136	357
229	136	360
230	136	372
231	136	374
232	136	389
233	136	351
234	136	347
235	136	391
236	136	397
237	136	416
205	137	73
206	137	81
207	137	88
208	137	100
209	137	48
210	137	87
211	137	105
212	137	78
213	137	16
214	137	14
215	137	28
216	137	83
217	137	105
218	137	144
219	137	131
220	137	135
221	137	156
222	137	151
223	137	92
224	137	86
225	137	95
226	137	109
227	137	134
228	137	177
229	137	160
230	137	199
231	137	182
232	137	163
233	137	157
234	137	153
235	137	132
236	137	140
237	137	191
205	138	-84
206	138	-103
207	138	-82
208	138	-47
209	138	-48
210	138	-92
211	138	-110
212	138	-58
213	138	-27
214	138	-25
215	138	-47
216	138	-59
217	138	-53
218	138	-13
219	138	13
220	138	34
221	138	20
222	138	31
223	138	57
224	138	86
225	138	75
226	138	78
227	138	68
228	138	74
229	138	79
230	138	90
231	138	65
232	138	103
233	138	120
234	138	138
235	138	122
236	138	112
237	138	91
205	139	-108
206	139	-113
207	139	-59
208	139	-69
209	139	-74
210	139	-42
211	139	-75
212	139	-100
213	139	-93
214	139	-94
215	139	-65
216	139	-47
217	139	-37
218	139	-64
219	139	-68
220	139	-33
221	139	16
222	139	21
223	139	11
224	139	6
225	139	-22
226	139	9
227	139	59
228	139	67
229	139	42
230	139	13
231	139	23
232	139	56
233	139	58
234	139	57
235	139	52
236	139	34
237	139	71
205	140	-68
206	140	-46
207	140	-27
208	140	-10
209	140	-34
210	140	-60
211	140	-76
212	140	-112
213	140	-110
214	140	-87
215	140	-63
216	140	-69
217	140	-34
218	140	-32
219	140	-62
220	140	-61
221	140	-71
222	140	-64
223	140	-20
224	140	47
225	140	63
226	140	47
227	140	3
228	140	-1
229	140	15
230	140	31
231	140	43
232	140	18
233	140	20
234	140	18
235	140	-30
236	140	-41
237	140	15
