# Supplementary material for: A robust index for metal artifact quantification in computed tomography
Source: J Appl Clin Med Phys. 2024 Jun 25;25(8):e14453. doi: 10.1002/acm2.14453 (PMC11302826; doi:10.1002/acm2.14453)
Supplement: Supplementary file 1 — Supporting Information [file ACM2-25-e14453-s001.zip › acm214453-sup-0003-data.m]

% Change working directory to the script's location
cd(fileparts(mfilename('fullpath')));

% Read the CSV file into a table
csv_data = readtable('ROI.csv');

% Sort the table by 'X' and 'Y' columns
sortedData = sortrows(csv_data, {'X', 'Y'});

% Calculate parameters and values
nx = max(sortedData.X) - min(sortedData.X) + 1;
ny = max(sortedData.Y) - min(sortedData.Y) + 1;
data = sortedData.Value;

maxValues = arrayfun(@(i) max(abs(diff(data((i-1)*ny + 1:i*ny)))), 1:nx);
F = (1:nx) / (nx + 1);
logsF = -log(-log(F));
sortedMaxValues = sort(maxValues);

% Plot data
figure;
scatter(sortedMaxValues, logsF, 'blue', 'filled', 'DisplayName', 'Data');
hold on;

% Linear fit
p = polyfit(sortedMaxValues, logsF, 1);
xseq = linspace(sortedMaxValues(1), sortedMaxValues(end), 100);
plot(xseq, polyval(p, xseq), '--b', 'LineWidth', 2, 'DisplayName', 'Linear Fit');

% Display fit parameters and Gumbel location parameter inside the figure
fitInfo = sprintf('Fit parameters: a = %.4f, b = %.4f\nGumbel location parameter = %.4f', p(2), p(1), -p(2)/p(1));
text(0.4, 0.07, fitInfo, 'Units', 'normalized', 'FontSize', 10, 'BackgroundColor', 'white', 'EdgeColor', 'black');

% Legend placement and plot labeling
legend('Location', 'northwest');
xlabel('largest difference between adjacent pixel values (HU)');
ylabel('-ln(-ln F)');
grid on;

hold off;
