# Supplementary material for: A robust index for metal artifact quantification in computed tomography
Source: J Appl Clin Med Phys. 2024 Jun 25;25(8):e14453. doi: 10.1002/acm2.14453 (PMC11302826; doi:10.1002/acm2.14453)
Supplement: Supplementary file 1 — Supporting Information [file ACM2-25-e14453-s001.zip › acm214453-sup-0004-data.py]

import pandas as pd
import matplotlib.pyplot as plt
import numpy as np
import os, sys

os.chdir(sys.path[0]) # Change current directory to script directoy
df = pd.read_csv('ROI.csv') # Read the input CSV file 

# Sort DataFrame by 'X' and 'Y' columns
sorted_df = df.sort_values(by=['X', 'Y'])

# Calculate parameters and values
nx = sorted_df['X'].max() - sorted_df['X'].min() + 1
ny = sorted_df['Y'].max() - sorted_df['Y'].min() + 1
data = sorted_df['Value'].to_numpy()

max_values = [np.max(np.abs(np.diff(data[i*ny:(i+1)*ny]))) for i in range(nx)]
F = [(i+1)/(nx+1) for i in range(nx)]
logsF = [-np.log(-np.log(prob)) for prob in F]
sorted_max_values = np.sort(max_values)

# Plotting
plt.figure()
plt.scatter( sorted_max_values, logsF, color='blue', alpha=0.6, label='Data' )
plt.xlabel('largest difference between adjacent pixel values (HU)')
plt.ylabel('-ln(-ln F)')
plt.grid(True)

# Linear fit
b, a = np.polyfit( sorted_max_values, logsF, deg=1)
xseq = np.linspace(sorted_max_values[0],sorted_max_values[-1],100)
plt.plot(xseq, a + b * xseq, color='b', ls='--', lw=2., alpha=1.0, label='Linear Fit')

# Display fit parameters and Gumbel location parameter inside the figure
fit_info = f'Fit parameters: a = {a:.4f}, b = {b:.4f}\
\nGumbel location parameter = {-a/b:.4f}'
plt.text(0.45, 0.07, fit_info, transform=plt.gca().transAxes, fontsize=10, bbox=dict(facecolor='white', alpha=0.8))

# Show legend and show plot
plt.legend(loc='upper left')
plt.tight_layout()  # Ensures tight layout to prevent overlap
plt.show()
